# Supplementary material for: Synergistic Effect of Banaba Leaf Extract and Policosanol (Raydel®) Ameliorate High Cholesterol and High Galactose-Diet Induced Adverse Events in Zebrafish
Source: Pharmaceuticals (Basel). 2025 Jun 9;18(6):860. doi: 10.3390/ph18060860 (PMC12196451; doi:10.3390/ph18060860)
Supplement: Supplementary file 1 [file pharmaceuticals-18-00860-s001.zip]

Archive with 1 entries (1 files):
- pharmaceuticals-3644308-supplementary.pdf
